# Supplementary material for: Veratridine Induces Vasorelaxation in Mouse Cecocolic Mesenteric Arteries
Source: Toxins (Basel). 2024 Dec 10;16(12):533. doi: 10.3390/toxins16120533 (PMC11679225; doi:10.3390/toxins16120533)
Supplement: Supplementary file 1 [file toxins-16-00533-s001.zip]

Archive with 1 entries (1 files):
- toxins-3317695-supplementary.pdf
